# Supplementary material for: SVM-enhanced attention mechanisms for motor imagery EEG classification in brain-computer interfaces
Source: Front Neurosci. 2025 Jul 11;19:1622847. doi: 10.3389/fnins.2025.1622847 (PMC12289692; doi:10.3389/fnins.2025.1622847)
Supplement: Supplementary Table S1 — Classification accuracy results of multiple deep learning models across four benchmark EEG datasets (BCI IV 2a, BCI IV 2b, Weibo, and Physionet). The table contains subject-wise performance under the Leave-One-Subject-Out (LOSO) methodology and associated model parameters. [file Table_1.xlsx]

## Sheet: Sheet1
	Subject	CNN Depth / Kernel Size	Validation Accuracy	Test Accuracy
0	1	(64, 128, 192, 256, 320, 384, 448) K(1, 24)	0.88	0.8
1	2	(64, 128, 192, 256, 320, 384) K(1, 24)	0.75	1
2	3	(64, 128, 192, 256, 320, 384) K(1, 8)	0.75	1
3	4	(64, 128, 192, 256, 320) K(1, 40)	0.75	0.8
4	5	(64, 128, 192, 256, 320) K(1, 40)	0.88	0.8
5	6	(64, 128, 192, 256, 320) K(1, 24)	0.75	0.8
6	7	(64, 128, 192, 256, 320) K(1, 8)	0.75	0.8
7	8	(64, 128, 192, 256, 320) K(1, 40)	0.88	0.8
8	9	(64, 128, 192, 256, 320, 384) K(1, 40)	0.88	0.8
9	10	(64, 128, 192, 256, 320, 384, 448) K(1, 40)	0.88	1
10	11	(64, 128, 192, 256, 320) K(1, 8)	0.88	0.8
11	12	(64, 128, 192, 256, 320) K(1, 40)	1	0.8
12	13	(64, 128, 192, 256, 320) K(1, 24)	1	1
13	14	(64, 128, 192, 256, 320, 384) K(1, 24)	0.88	0.6
14	15	(64, 128, 192, 256, 320) K(1, 40)	1	1
15	16	(64, 128, 192, 256, 320) K(1, 8)	0.5	0.8
16	17	(64, 128, 192, 256, 320) K(1, 40)	0.63	0.6
17	18	(64, 128, 192, 256, 320, 384) K(1, 40)	1	1
18	19	(64, 128, 192, 256, 320) K(1, 40)	0.88	1
19	20	(64, 128, 192, 256, 320, 384) K(1, 8)	1	0.6
20	21	(64, 128, 192, 256, 320) K(1, 24)	0.75	0.8
21	22	(64, 128, 192, 256, 320, 384) K(1, 24)	1	1
22	23	(64, 128, 192, 256, 320, 384) K(1, 40)	0.63	0.8
23	24	(64, 128, 192, 256, 320) K(1, 40)	0.75	0.6
24	25	(64, 128, 192, 256, 320, 384, 448) K(1, 8)	0.75	1
25	26	(64, 128, 192, 256, 320) K(1, 40)	0.5	0.6
26	27	(64, 128, 192, 256, 320) K(1, 24)	0.63	0.8
27	28	(64, 128, 192, 256, 320) K(1, 8)	0.88	0.8
28	29	(64, 128, 192, 256, 320) K(1, 8)	1	0.8
29	30	(64, 128, 192, 256, 320) K(1, 8)	0.88	0.8
30	31	(64, 128, 192, 256, 320, 384) K(1, 8)	0.63	0.6
31	32	(64, 128, 192, 256, 320) K(1, 24)	1	1
32	33	(64, 128, 192, 256, 320, 384) K(1, 24)	0.88	0.6
33	34	(64, 128, 192, 256, 320) K(1, 8)	0.88	0.6
34	35	(64, 128, 192, 256, 320, 384) K(1, 40)	1	1
35	36	(64, 128, 192, 256, 320, 384) K(1, 8)	1	1
36	37	(64, 128, 192, 256, 320, 384) K(1, 40)	0.63	0.6
37	38	(64, 128, 192, 256, 320) K(1, 24)	0.63	0.8
38	39	(64, 128, 192, 256, 320) K(1, 40)	0.75	0.8
39	40	(64, 128, 192, 256, 320, 384, 448) K(1, 40)	1	1
40	41	(64, 128, 192, 256, 320, 384, 448) K(1, 24)	0.88	1
41	42	(64, 128, 192, 256, 320) K(1, 24)	0.75	0.8
42	43	(64, 128, 192, 256, 320, 384, 448) K(1, 40)	0.63	0.8
43	44	(64, 128, 192, 256, 320, 384) K(1, 8)	0.88	1
44	45	(64, 128, 192, 256, 320, 384, 448) K(1, 8)	0.63	0.6
45	46	(64, 128, 192, 256, 320) K(1, 24)	0.63	0.8
46	47	(64, 128, 192, 256, 320, 384) K(1, 8)	0.88	0.8
47	48	(64, 128, 192, 256, 320, 384, 448) K(1, 24)	1	0.8
48	49	(64, 128, 192, 256, 320) K(1, 24)	0.88	0.8
49	50	(64, 128, 192, 256, 320, 384, 448) K(1, 40)	0.75	0.8
50	51	(64, 128, 192, 256, 320) K(1, 40)	1	1
51	52	(64, 128, 192, 256, 320) K(1, 8)	0.63	1
52	53	(64, 128, 192, 256, 320, 384) K(1, 24)	0.88	0.8
53	54	(64, 128, 192, 256, 320) K(1, 8)	1	1
54	55	(64, 128, 192, 256, 320) K(1, 40)	0.75	1
55	56	(64, 128, 192, 256, 320) K(1, 24)	1	1
56	57	(64, 128, 192, 256, 320) K(1, 8)	0.88	1
57	58	(64, 128, 192, 256, 320) K(1, 8)	1	0.4
58	59	(64, 128, 192, 256, 320, 384) K(1, 8)	0.88	0.6
59	60	(64, 128, 192, 256, 320) K(1, 24)	0.88	0.6
60	61	(64, 128, 192, 256, 320) K(1, 24)	0.88	0.8
61	62	(64, 128, 192, 256, 320) K(1, 8)	1	0.8
62	63	(64, 128, 192, 256, 320, 384, 448) K(1, 8)	0.75	0.8
63	64	(64, 128, 192, 256, 320) K(1, 24)	1	0.8
64	65	(64, 128, 192, 256, 320) K(1, 40)	0.88	0.8
65	66	(64, 128, 192, 256, 320) K(1, 24)	0.75	0.4
66	67	(64, 128, 192, 256, 320) K(1, 40)	0.75	0.6
67	68	(64, 128, 192, 256, 320) K(1, 40)	0.88	0.8
68	69	(64, 128, 192, 256, 320) K(1, 40)	0.63	0.8
69	70	(64, 128, 192, 256, 320) K(1, 40)	1	1
70	71	(64, 128, 192, 256, 320, 384, 448) K(1, 24)	1	0.8
71	72	(64, 128, 192, 256, 320, 384) K(1, 24)	0.88	1
72	73	(64, 128, 192, 256, 320) K(1, 40)	1	0.8
73	74	(64, 128, 192, 256, 320) K(1, 40)	0.75	0.8
74	75	(64, 128, 192, 256, 320, 384) K(1, 8)	0.75	0.6
75	76	(64, 128, 192, 256, 320) K(1, 8)	1	0.6
76	77	(64, 128, 192, 256, 320) K(1, 8)	0.63	0.6
77	78	(64, 128, 192, 256, 320) K(1, 24)	0.75	0.8
78	79	(64, 128, 192, 256, 320) K(1, 24)	0.75	0.6
79	80	(64, 128, 192, 256, 320, 384) K(1, 8)	0.75	0.8
80	81	(64, 128, 192, 256, 320, 384) K(1, 8)	1	1
81	82	(64, 128, 192, 256, 320) K(1, 8)	0.88	0.8
82	83	(64, 128, 192, 256, 320, 384, 448) K(1, 40)	0.75	0.8
83	84	(64, 128, 192, 256, 320, 384, 448) K(1, 8)	0.5	0.8
84	85	(64, 128, 192, 256, 320) K(1, 24)	0.75	0.8
85	86	(64, 128, 192, 256, 320, 384) K(1, 8)	0.88	0.8
86	87	(64, 128, 192, 256, 320, 384) K(1, 24)	1	0.8
87	88	(64, 128, 192, 256, 320, 384) K(1, 40)	0.64	0.83
88	89	(64, 128, 192, 256, 320) K(1, 24)	1	0.8
89	90	(64, 128, 192, 256, 320) K(1, 24)	0.88	0.8
90	91	(64, 128, 192, 256, 320) K(1, 40)	1	0.8
91	92	(64, 128, 192, 256, 320) K(1, 8)	0.91	1
92	93	(64, 128, 192, 256, 320) K(1, 8)	0.88	0.8
93	94	(64, 128, 192, 256, 320) K(1, 8)	0.88	0.8
94	95	(64, 128, 192, 256, 320, 384) K(1, 24)	0.75	0.8
95	96	(64, 128, 192, 256, 320) K(1, 8)	1	1
96	97	(64, 128, 192, 256, 320, 384) K(1, 24)	0.88	0.8
97	98	(64, 128, 192, 256, 320) K(1, 8)	0.75	0.8
98	99	(64, 128, 192, 256, 320, 384, 448) K(1, 40)	0.75	0.6
99	100	(64, 128, 192, 256, 320) K(1, 8)	1	1
100	101	(64, 128, 192, 256, 320) K(1, 24)	1	1
101	102	(64, 128, 192, 256, 320) K(1, 40)	0.75	1
102	103	(64, 128, 192, 256, 320) K(1, 8)	0.75	0.6
103	104	(64, 128, 192, 256, 320, 384) K(1, 40)	1	0.75
104	105	(64, 128, 192, 256, 320) K(1, 8)	0.88	1
105	106	(64, 128, 192, 256, 320) K(1, 8)	0.5	0.6
106	107	(64, 128, 192, 256, 320, 384) K(1, 40)	0.63	0.8
107	108	(64, 128, 192, 256, 320) K(1, 8)	0.88	0.6
